# Supplementary material for: Poly[bis­(μ7-3-sulfonato-l-alaninato)sodiumzinc]
Source: Acta Crystallogr Sect E Struct Rep Online. 2012 May 31;68(Pt 6):m849. doi: 10.1107/S160053681202394X (PMC3379187; doi:10.1107/S160053681202394X)
Supplement: Supplementary file 1 [file e-68-0m849-sup1.cif]

##############################################################################
#                                                                            #
# This CIF contains the data in a paper accepted for publication in          #
# Acta Crystallographica Section E. It conforms to the requirements of       #
# Notes for Authors for Acta Crystallographica Section E, and has been       #
# peer reviewed under the auspices of the IUCr Commission on Journals.       #
#                                                                            #
# Full details of the Crystallographic Information File format               #
# are given in the paper "The Crystallographic Information File (CIF):       #
# a New Standard Archive File for Crystallography" by S. R. Hall, F. H.      #
# Allen and I. D. Brown [Acta Cryst. (1991), A47, 655-685].                  #
#                                                                            #
# The current version of the core CIF dictionary is obtainable from          #
# ftp://ftp.iucr.org/pub/cif_core.dic.                                       #
#                                                                            #
# Software is freely available for graphical display of the structure(s)     #
# in this CIF. For information consult the CIF software page                 #
# http://www.iucr.org/resources/cif/software.                                #
#                                                                            #
# This file may be used for bona fide research purposes within the           #
# scientific community so long as proper attribution is given to the journal # 
# article from which it was obtained.                                        #
#                                                                            #
##############################################################################
data_I
_audit_creation_method     SHELXL-97
_chemical_name_systematic
;
Poly[bis(\m~7~-3-sulfonato-<i>L</i>-alaninato)sodiumzinc]
;
_chemical_name_common     ?
_chemical_formula_moiety     'C6 H10 N2 Na2 O10 S2 Zn'
_chemical_formula_sum     'C6 H10 N2 Na2 O10 S2 Zn'
_chemical_formula_iupac     '[Na2 Zn (C3 H5 N O5 S )2]'
_chemical_formula_weight     445.67
_chemical_melting_point     ?
_symmetry_cell_setting     monoclinic
_symmetry_space_group_name_H-M     'P 21/c'
_symmetry_space_group_name_Hall     '-P 2ybc'
loop_
    _symmetry_equiv_pos_as_xyz
    'x, y, z'
    '-x, y+1/2, -z+1/2'
    '-x, -y, -z'
    'x, -y-1/2, z-1/2'
_cell_length_a     13.2432(6)
_cell_length_b     6.1574(2)
_cell_length_c     8.5959(3)
_cell_angle_alpha     90.00
_cell_angle_beta     98.155(2)
_cell_angle_gamma     90.00
_cell_volume     693.85(5)
_cell_formula_units_Z     2
_cell_measurement_reflns_used     ?
_cell_measurement_theta_min     ?
_cell_measurement_theta_max     25.5
_cell_measurement_temperature     296(2)
_exptl_crystal_description     block
_exptl_crystal_colour     colorless
_exptl_crystal_size_max     0.22
_exptl_crystal_size_mid     0.18
_exptl_crystal_size_min     0.12
_exptl_crystal_density_diffrn     2.133
_exptl_crystal_density_meas     ?
_exptl_crystal_density_method     'not measured'
_exptl_crystal_F_000     448
_exptl_absorpt_coefficient_mu     2.189
_exptl_absorpt_correction_type     multi-scan
_exptl_absorpt_process_details     '(SADABS; Bruker, 1999)'
_exptl_absorpt_correction_T_min     0.629
_exptl_absorpt_correction_T_max     0.769
_exptl_special_details     ?
_diffrn_ambient_temperature     296(2)
_diffrn_radiation_type     MoK\a
_diffrn_radiation_wavelength     0.71073
_diffrn_radiation_source     'fine-focus sealed tube'
_diffrn_radiation_monochromator     graphite
_diffrn_measurement_device_type     'Bruker SMART CCD area-detector'
_diffrn_measurement_method     'phi and omega scans'
_diffrn_detector_area_resol_mean     ?
_diffrn_reflns_number     5309
_diffrn_reflns_av_R_equivalents     0.0183
_diffrn_reflns_av_sigmaI/netI     0.0150
_diffrn_reflns_theta_min     3.11
_diffrn_reflns_theta_max     25.50
_diffrn_reflns_theta_full     25.50
_diffrn_measured_fraction_theta_max     0.998
_diffrn_measured_fraction_theta_full     0.998
_diffrn_reflns_limit_h_min     -16
_diffrn_reflns_limit_h_max     12
_diffrn_reflns_limit_k_min     -7
_diffrn_reflns_limit_k_max     7
_diffrn_reflns_limit_l_min     -10
_diffrn_reflns_limit_l_max     10
_diffrn_standards_number     0
_diffrn_standards_interval_count     0
_diffrn_standards_interval_time     0
_diffrn_standards_decay_%     0
_refine_special_details
;
Refinement of <i>F</i>^2^ against ALL reflections. The weighted <i>R</i>-factor
<i>wR</i> and goodness of fit <i>S</i> are based on <i>F</i>^2^, conventional
<i>R</i>-factors <i>R</i> are based on <i>F</i>, with <i>F</i> set to zero for
negative <i>F</i>^2^. The threshold expression of <i>F</i>^2^ >
\s(<i>F</i>^2^) is used only for calculating <i>R</i>-factors(gt) <i>etc</i>.
and is not relevant to the choice of reflections for refinement.
<i>R</i>-factors based on <i>F</i>^2^ are statistically about twice as large
as those based on <i>F</i>, and <i>R</i>- factors based on ALL data will be
even larger.
;
_reflns_number_total     1293
_reflns_number_gt     1280
_reflns_threshold_expression     >2sigma(I)
_refine_ls_structure_factor_coef     Fsqd
_refine_ls_matrix_type     full
_refine_ls_R_factor_all     0.0273
_refine_ls_R_factor_gt     0.0270
_refine_ls_wR_factor_gt     0.0752
_refine_ls_wR_factor_ref     0.0754
_refine_ls_goodness_of_fit_ref     0.970
_refine_ls_restrained_S_all     0.970
_refine_ls_number_reflns     1293
_refine_ls_number_parameters     106
_refine_ls_number_restraints     0
_refine_ls_hydrogen_treatment     constr
_refine_ls_weighting_scheme     calc
_refine_ls_weighting_details
         'calc w=1/[\s^2^(Fo^2^)+(0.0389P)^2^+1.8600P] where P=(Fo^2^+2Fc^2^)/3'
_atom_sites_solution_hydrogens     geom
_atom_sites_solution_primary     direct
_atom_sites_solution_secondary     difmap
_refine_ls_shift/su_max     0.000
_refine_ls_shift/su_mean     0.000
_refine_diff_density_max     0.403
_refine_diff_density_min     -0.445
_refine_ls_extinction_method     none
_refine_ls_extinction_coef     ?
loop_
    _atom_type_symbol
    _atom_type_description
    _atom_type_scat_dispersion_real
    _atom_type_scat_dispersion_imag
    _atom_type_scat_source
    'C' 'C' 0.0033 0.0016
                         'International Tables Vol C Tables 4.2.6.8 and 6.1.1.4'
    'H' 'H' 0.0000 0.0000
                         'International Tables Vol C Tables 4.2.6.8 and 6.1.1.4'
    'N' 'N' 0.0061 0.0033
                         'International Tables Vol C Tables 4.2.6.8 and 6.1.1.4'
    'O' 'O' 0.0106 0.0060
                         'International Tables Vol C Tables 4.2.6.8 and 6.1.1.4'
    'S' 'S' 0.1246 0.1234
                         'International Tables Vol C Tables 4.2.6.8 and 6.1.1.4'
    'Zn' 'Zn' 0.2839 1.4301
                         'International Tables Vol C Tables 4.2.6.8 and 6.1.1.4'
    'Na' 'Na' 0.0362 0.0249
                         'International Tables Vol C Tables 4.2.6.8 and 6.1.1.4'
_computing_data_collection     'SMART (Bruker, 1999)'
_computing_cell_refinement     'SAINT (Bruker, 1999)'
_computing_data_reduction     'SAINT (Bruker, 1999)'
_computing_structure_solution     'SHELXS97 (Sheldrick, 2008)'
_computing_structure_refinement     'SHELXL97 (Sheldrick, 2008)'
_computing_molecular_graphics     'SHELXTL (Sheldrick, 2008)'
_computing_publication_material     'SHELXTL (Sheldrick, 2008)'
loop_
    _atom_site_type_symbol
    _atom_site_label
    _atom_site_fract_x
    _atom_site_fract_y
    _atom_site_fract_z
    _atom_site_U_iso_or_equiv
    _atom_site_adp_type
    _atom_site_calc_flag
    _atom_site_refinement_flags
    _atom_site_occupancy
    _atom_site_symmetry_multiplicity
    _atom_site_disorder_assembly
    _atom_site_disorder_group
    Zn Zn1 0.5000 1.0000 0.5000 0.02019(15) Uani d S 1 2 . .
    Na Na1 0.03657(9) 0.38146(19) 0.69254(13) 0.0282(3) Uani d . 1 1 . .
    S S1 0.13597(5) 0.88954(11) 0.57241(8) 0.01901(18) Uani d . 1 1 . .
    O O1 0.07432(16) 0.6925(3) 0.5538(3) 0.0318(5) Uani d . 1 1 . .
    O O2 0.10261(16) 1.0349(4) 0.6877(3) 0.0312(5) Uani d . 1 1 . .
    O O3 0.14300(16) 0.9951(4) 0.4229(3) 0.0323(5) Uani d . 1 1 . .
    O O4 0.51364(13) 0.8902(3) 0.7282(2) 0.0206(4) Uani d . 1 1 . .
    O O5 0.42196(14) 0.8016(3) 0.9167(2) 0.0245(4) Uani d . 1 1 . .
    N N1 0.35961(16) 1.1125(4) 0.5602(3) 0.0195(5) Uani d . 1 1 . .
    H H1A 0.3642 1.2549 0.5836 0.023 Uiso calc R 1 1 . .
    H H1B 0.3098 1.0943 0.4784 0.023 Uiso calc R 1 1 . .
    C C1 0.26104(19) 0.8023(5) 0.6488(3) 0.0201(5) Uani d . 1 1 . .
    H H1C 0.2573 0.7106 0.7395 0.024 Uiso calc R 1 1 . .
    H H1D 0.2877 0.7148 0.5700 0.024 Uiso calc R 1 1 . .
    C C2 0.3354(2) 0.9888(4) 0.6971(3) 0.0194(6) Uani d . 1 1 . .
    H H2 0.3050 1.0872 0.7672 0.023 Uiso calc R 1 1 . .
    C C3 0.4327(2) 0.8863(4) 0.7882(3) 0.0183(5) Uani d . 1 1 . .
loop_
    _atom_site_aniso_label
    _atom_site_aniso_U_11
    _atom_site_aniso_U_22
    _atom_site_aniso_U_33
    _atom_site_aniso_U_12
    _atom_site_aniso_U_13
    _atom_site_aniso_U_23
    Zn1 0.0172(2) 0.0295(3) 0.0144(2) 0.00005(17) 0.00421(16) 0.00207(17)
    Na1 0.0300(6) 0.0232(6) 0.0301(6) 0.0004(5) 0.0000(5) -0.0026(5)
    S1 0.0132(3) 0.0225(3) 0.0208(3) -0.0017(2) 0.0004(2) 0.0025(3)
    O1 0.0279(11) 0.0259(11) 0.0389(12) -0.0079(9) -0.0044(9) 0.0025(9)
    O2 0.0265(11) 0.0326(11) 0.0344(12) 0.0052(9) 0.0041(9) -0.0055(9)
    O3 0.0243(11) 0.0450(14) 0.0265(11) -0.0006(9) -0.0005(9) 0.0129(9)
    O4 0.0135(9) 0.0303(11) 0.0184(9) 0.0022(8) 0.0034(7) 0.0047(8)
    O5 0.0216(9) 0.0343(11) 0.0188(9) 0.0063(9) 0.0063(8) 0.0069(8)
    N1 0.0165(11) 0.0221(11) 0.0190(11) -0.0022(9) -0.0003(8) 0.0044(9)
    C1 0.0149(12) 0.0230(13) 0.0225(13) 0.0006(11) 0.0030(10) 0.0023(11)
    C2 0.0146(12) 0.0248(14) 0.0188(13) 0.0008(10) 0.0027(10) 0.0028(10)
    C3 0.0171(12) 0.0205(13) 0.0170(12) 0.0012(10) 0.0013(10) -0.0003(10)
_geom_special_details
;
All e.s.d.'s (except the e.s.d. in the dihedral angle between two l.s. planes)
are estimated using the full covariance matrix. The cell e.s.d.'s are taken
into account individually in the estimation of e.s.d.'s in distances, angles
and torsion angles; correlations between e.s.d.'s in cell parameters are only
used when they are defined by crystal symmetry. An approximate (isotropic)
treatment of cell e.s.d.'s is used for estimating e.s.d.'s involving l.s.
planes.
;
loop_
    _geom_bond_atom_site_label_1
    _geom_bond_atom_site_label_2
    _geom_bond_site_symmetry_2
    _geom_bond_distance
    _geom_bond_publ_flag
    Zn1 O4 3_676 2.0588(18) y
    Zn1 O4 . 2.0588(18) y
    Zn1 N1 . 2.116(2) y
    Zn1 N1 3_676 2.116(2) y
    Zn1 O5 4_575 2.195(2) y
    Zn1 O5 2_656 2.195(2) y
    Na1 O2 1_545 2.309(2) y
    Na1 O1 . 2.347(2) y
    Na1 O1 3_566 2.442(2) y
    Na1 O3 4_576 2.386(2) y
    Na1 O2 2_546 2.426(3) y
    S1 O2 . 1.450(2) ?
    S1 O3 . 1.455(2) ?
    S1 O1 . 1.458(2) ?
    S1 C1 . 1.776(3) ?
    O1 Na1 3_566 2.442(2) ?
    O2 Na1 1_565 2.309(2) ?
    O2 Na1 2_556 2.426(3) ?
    O3 Na1 4_575 2.386(2) ?
    O4 C3 . 1.254(3) ?
    O5 C3 . 1.248(3) ?
    O5 Zn1 2_646 2.195(2) ?
    N1 C2 . 1.474(3) ?
    N1 H1A . 0.9000 ?
    N1 H1B . 0.9000 ?
    C1 C2 . 1.531(4) ?
    C1 H1C . 0.9700 ?
    C1 H1D . 0.9700 ?
    C2 C3 . 1.545(4) ?
    C2 H2 . 0.9800 ?
loop_
    _geom_angle_atom_site_label_1
    _geom_angle_atom_site_label_2
    _geom_angle_atom_site_label_3
    _geom_angle_site_symmetry_1
    _geom_angle_site_symmetry_3
    _geom_angle
    _geom_angle_publ_flag
    O4 Zn1 O4 3_676 . 180.0 ?
    O4 Zn1 N1 3_676 . 99.45(8) ?
    O4 Zn1 N1 . . 80.55(8) ?
    O4 Zn1 N1 3_676 3_676 80.55(8) ?
    O4 Zn1 N1 . 3_676 99.45(8) ?
    N1 Zn1 N1 . 3_676 180.0 ?
    O4 Zn1 O5 3_676 4_575 89.62(8) ?
    O4 Zn1 O5 . 4_575 90.38(8) ?
    N1 Zn1 O5 . 4_575 88.13(8) ?
    N1 Zn1 O5 3_676 4_575 91.87(8) ?
    O4 Zn1 O5 3_676 2_656 90.38(8) ?
    O4 Zn1 O5 . 2_656 89.62(8) ?
    N1 Zn1 O5 . 2_656 91.87(8) ?
    N1 Zn1 O5 3_676 2_656 88.13(8) ?
    O5 Zn1 O5 4_575 2_656 180.0 ?
    O2 Na1 O1 1_545 . 129.53(9) ?
    O2 Na1 O3 1_545 4_576 97.40(9) ?
    O1 Na1 O3 . 4_576 91.05(9) ?
    O2 Na1 O2 1_545 2_546 132.84(9) ?
    O1 Na1 O2 . 2_546 97.31(9) ?
    O3 Na1 O2 4_576 2_546 85.34(8) ?
    O2 S1 O3 . . 113.08(14) ?
    O2 S1 O1 . . 111.61(13) ?
    O3 S1 O1 . . 112.31(13) ?
    O2 S1 C1 . . 107.02(13) ?
    O3 S1 C1 . . 106.76(13) ?
    O1 S1 C1 . . 105.50(13) ?
    S1 O1 Na1 . . 141.19(13) ?
    S1 O1 Na1 . 3_566 120.57(13) ?
    Na1 O1 Na1 . 3_566 98.23(8) ?
    S1 O2 Na1 . 1_565 137.36(15) ?
    S1 O2 Na1 . 2_556 111.91(13) ?
    Na1 O2 Na1 1_565 2_556 92.28(8) ?
    S1 O3 Na1 . 4_575 140.46(14) ?
    C3 O4 Zn1 . . 115.68(16) ?
    C3 O5 Zn1 . 2_646 122.34(17) ?
    C2 N1 Zn1 . . 108.92(16) ?
    C2 N1 H1A . . 109.9 ?
    Zn1 N1 H1A . . 109.9 ?
    C2 N1 H1B . . 109.9 ?
    Zn1 N1 H1B . . 109.9 ?
    H1A N1 H1B . . 108.3 ?
    C2 C1 S1 . . 113.79(19) ?
    C2 C1 H1C . . 108.8 ?
    S1 C1 H1C . . 108.8 ?
    C2 C1 H1D . . 108.8 ?
    S1 C1 H1D . . 108.8 ?
    H1C C1 H1D . . 107.7 ?
    N1 C2 C1 . . 112.0(2) ?
    N1 C2 C3 . . 110.8(2) ?
    C1 C2 C3 . . 106.8(2) ?
    N1 C2 H2 . . 109.0 ?
    C1 C2 H2 . . 109.0 ?
    C3 C2 H2 . . 109.0 ?
    O5 C3 O4 . . 125.7(2) ?
    O5 C3 C2 . . 115.4(2) ?
    O4 C3 C2 . . 119.0(2) ?
loop_
    _geom_hbond_atom_site_label_D
    _geom_hbond_atom_site_label_H
    _geom_hbond_atom_site_label_A
    _geom_hbond_site_symmetry_A
    _geom_hbond_distance_DH
    _geom_hbond_distance_HA
    _geom_hbond_distance_DA
    _geom_hbond_angle_DHA
    N1 H1B O3 . 0.90 2.28 3.030(3) 141.2
    N1 H1A O4 2_656 0.90 2.28 2.860(3) 122.2
data_global
_journal_date_recd_electronic     2012-05-09
_journal_date_accepted     2012-05-25
_journal_name_full     'Acta Crystallographica, Section E'
_journal_year     2012
_journal_volume     68
_journal_issue      6
_journal_page_first     m849
_journal_page_last     m849
_journal_paper_category     QM
_journal_paper_doi     10.1107/S160053681202394X
_journal_coeditor_code     ZJ2077
_publ_contact_author_name     'Xiao-lin Li'
_publ_contact_author_address
;
Physics and Chemistry Department
Jiangxi College of Traditional Chinese Medicine
Fuzhou
Jiangxi 344000
People's Republic of China
;
_publ_contact_author_email     caizhou2006@126.com
_publ_contact_author_fax     ?
_publ_contact_author_phone     ?
_publ_section_title
;
Poly[bis(\m~7~-3-sulfonato-<i>L</i>-alaninato)sodiumzinc]
;
loop_
    _publ_author_name
    _publ_author_footnote
    _publ_author_address
    'Xiao-lin Li' .
;
Physics and Chemistry Department
Jiangxi College of Traditional Chinese Medicine
Fuzhou
Jiangxi 344000
People's Republic of China
;
    'Jing Yu' .
;
Physics and Chemistry Department
Jiangxi College of Traditional Chinese Medicine
Fuzhou
Jiangxi 344000
People's Republic of China
;
    'Li Liu' .
;
Physics and Chemistry Department
Jiangxi College of Traditional Chinese Medicine
Fuzhou
Jiangxi 344000
People's Republic of China
;
_publ_section_synopsis     .
