# Supplementary material for: Poly[bis­(μ7-3-sulfonato-l-alaninato)sodiumzinc]
Source: Acta Crystallogr Sect E Struct Rep Online. 2012 May 31;68(Pt 6):m849. doi: 10.1107/S160053681202394X (PMC3379187; doi:10.1107/S160053681202394X)
Supplement: Supplementary file 2 [file e-68-0m849-Isup2.hkl]

# 
# h,k,l, Fc-squared, Fo-squared, sigma(Fo-squared) and status flag 
# 
data_I
_shelx_title ' 14 in P2(1)/c' 
_shelx_refln_list_code          4 
_shelx_F_calc_maximum      130.71 
_exptl_crystal_F_000       474.00 
_reflns_d_resolution_high  0.8256 
 
loop_ 
 _symmetry_equiv_pos_as_xyz 
 'x, y, z' 
 '-x, y+1/2, -z+1/2' 
 '-x, -y, -z' 
 'x, -y-1/2, z-1/2' 
 
_cell_length_a    13.2432 
_cell_length_b     6.1574 
_cell_length_c     8.5959 
_cell_angle_alpha  90.000 
_cell_angle_beta   98.155 
_cell_angle_gamma  90.000 
 
_shelx_F_squared_multiplier     1.000 
 
loop_ 
 _refln_index_h 
 _refln_index_k 
 _refln_index_l 
 _refln_F_squared_calc 
 _refln_F_squared_meas 
 _refln_F_squared_sigma 
 _refln_observed_status 
   2   0   0    13426.97    13422.75    250.30 o 
   3   0   0     6761.09     6944.36     97.78 o 
   4   0   0      560.28      584.50      7.83 o 
   5   0   0    10462.66    10210.11    101.85 o 
   6   0   0     2000.26     1825.89     20.56 o 
   7   0   0      105.31      122.43      2.57 o 
   8   0   0     4460.03     4731.62     46.94 o 
   9   0   0     1039.31     1048.32     12.34 o 
  10   0   0       72.10       79.41      8.17 o 
  11   0   0     4130.57     4317.44     94.25 o 
  12   0   0      417.46      398.00     10.48 o 
  13   0   0     2000.59     2043.62     34.83 o 
  14   0   0     2001.98     1955.08     34.09 o 
  15   0   0       55.92       62.95      3.93 o 
   1   1   0     3216.16     3066.93     29.68 o 
   2   1   0      676.87      617.07      7.64 o 
   3   1   0      593.52      600.84      7.03 o 
   4   1   0     1156.83     1098.09     10.64 o 
   5   1   0      122.88      137.10      1.92 o 
   6   1   0     2337.76     2267.87     19.37 o 
   7   1   0     1490.41     1504.02     12.77 o 
   8   1   0      362.54      322.83      6.32 o 
   9   1   0      322.03      329.21      5.55 o 
  10   1   0      171.16      180.86      4.32 o 
  11   1   0      948.62      909.77     12.67 o 
  12   1   0       82.54       75.13      3.34 o 
  13   1   0      258.09      266.06      7.01 o 
  14   1   0       81.02       98.83      4.34 o 
  15   1   0       16.49       26.79      2.88 o 
   0   2   0     5706.69     5872.75     98.62 o 
   1   2   0      523.36      476.55      6.80 o 
   2   2   0     1775.38     1708.61     20.51 o 
   3   2   0     4734.87     4971.50     48.95 o 
   5   2   0     4536.70     4583.31     44.82 o 
   6   2   0     6630.52     6897.76     60.48 o 
   7   2   0      922.39      933.99     11.62 o 
   8   2   0     2757.23     2901.27     38.09 o 
   9   2   0      142.63      148.61      3.24 o 
  10   2   0      519.54      486.55      7.68 o 
  11   2   0     1189.93     1215.72     17.53 o 
  12   2   0      145.34      141.50      6.50 o 
  13   2   0      361.55      373.53      8.61 o 
  14   2   0      243.57      234.31      8.04 o 
  15   2   0      209.55      210.83      7.68 o 
   1   3   0       79.77       70.40      1.70 o 
   2   3   0      485.71      435.31     11.46 o 
   3   3   0      135.49      160.29      2.45 o 
   4   3   0     1361.15     1381.32     10.57 o 
   5   3   0     2241.09     2265.84     29.63 o 
   6   3   0     1412.23     1419.82     17.00 o 
   7   3   0      180.32      187.25      4.22 o 
   8   3   0       95.24      114.21      3.42 o 
   9   3   0       30.55       33.81      1.78 o 
  10   3   0      485.37      488.81     14.60 o 
  11   3   0       83.48       71.97      3.32 o 
  12   3   0      217.98      220.03      6.22 o 
  13   3   0      558.67      542.05     13.95 o 
  14   3   0        3.26        2.27      4.69 o 
   0   4   0      161.12      171.41     12.83 o 
   1   4   0     1553.42     1451.79     14.57 o 
   2   4   0        4.86        5.25      1.47 o 
   3   4   0      474.09      452.01      5.41 o 
   4   4   0      625.21      626.20      6.27 o 
   5   4   0      898.08      861.47     12.35 o 
   6   4   0       68.27       57.80      2.86 o 
   7   4   0     1195.80     1145.05     17.98 o 
   8   4   0       42.71       58.51      3.10 o 
   9   4   0      192.65      207.66      6.24 o 
  10   4   0     1248.13     1234.17     35.63 o 
  11   4   0        7.90       10.87      3.93 o 
  12   4   0     1374.72     1359.37     21.63 o 
  13   4   0       40.38       46.22      2.80 o 
   1   5   0       36.61       34.07      1.44 o 
   2   5   0      163.83      157.81      3.09 o 
   3   5   0       49.99       49.32      1.59 o 
   4   5   0       60.92       70.25      2.17 o 
   5   5   0       48.68       46.83      2.67 o 
   6   5   0      342.04      307.17      7.78 o 
   7   5   0      223.47      195.37      6.20 o 
   8   5   0       11.53       17.24      2.04 o 
   9   5   0       34.57       41.42      2.80 o 
  10   5   0        5.73        6.31      1.34 o 
  11   5   0        3.77        7.10      2.21 o 
   0   6   0      167.19      179.21      5.17 o 
   1   6   0      301.01      311.36      5.05 o 
   2   6   0      138.78      142.46      3.09 o 
   3   6   0      100.41       94.97      2.93 o 
   4   6   0      307.54      322.46      7.88 o 
   5   6   0      278.28      277.51      7.13 o 
   6   6   0       71.05       75.96      3.32 o 
   7   6   0      380.01      383.72      8.99 o 
   8   6   0       17.15       20.08      2.66 o 
   9   6   0      112.69      113.44      4.38 o 
   1   7   0        7.12       12.37      1.08 o 
   2   7   0      284.63      289.88      7.81 o 
   3   7   0       15.68       11.91      1.71 o 
   4   7   0      186.72      186.84      6.47 o 
   5   7   0      289.23      331.06      9.18 o 
 -15   1   1       22.09       34.41      2.39 o 
 -14   1   1     1082.98     1062.92     21.04 o 
 -13   1   1      612.74      656.50     12.33 o 
 -12   1   1      635.08      606.85     11.89 o 
 -11   1   1     3260.94     3281.55     33.65 o 
 -10   1   1      627.02      647.14      7.47 o 
  -9   1   1     1750.56     1689.17     15.64 o 
  -8   1   1     3366.66     3433.79     26.50 o 
  -7   1   1     2446.74     2472.84     20.79 o 
  -6   1   1     2233.40     2376.51     21.27 o 
  -5   1   1    12116.79    11295.36     93.96 o 
  -4   1   1      318.09      290.64      4.39 o 
  -3   1   1     5522.68     5699.15     81.61 o 
  -2   1   1        8.17       13.24      1.06 o 
  -1   1   1      190.29      214.37      4.37 o 
   0   1   1    17085.78    15597.56    351.21 o 
   1   1   1     5826.53     5724.52     66.38 o 
   2   1   1     1282.60     1290.55     15.15 o 
   3   1   1    11021.96    10484.75    120.62 o 
   4   1   1      228.29      300.25      6.63 o 
   5   1   1     1489.23     1494.36     12.19 o 
   6   1   1    10931.66    10909.90    101.04 o 
   7   1   1      300.25      308.91      4.66 o 
   8   1   1     9113.71     9414.26     69.24 o 
   9   1   1       68.36       85.01      2.09 o 
  10   1   1       22.77       33.96      1.70 o 
  11   1   1      634.89      647.39     10.05 o 
  12   1   1        7.41        9.92      1.21 o 
  13   1   1      119.96      124.02      4.67 o 
  14   1   1     1164.85     1187.67     20.00 o 
  15   1   1        3.35       13.67      5.18 o 
 -15   2   1       16.55       18.00      5.42 o 
 -14   2   1      271.28      250.23      8.22 o 
 -13   2   1       11.92       20.64      3.24 o 
 -12   2   1      134.58      140.29      4.41 o 
 -11   2   1     1365.63     1323.00     27.88 o 
 -10   2   1     1570.27     1537.77     18.72 o 
  -9   2   1     2098.60     2018.76     20.33 o 
  -8   2   1      584.80      562.78      7.25 o 
  -7   2   1      363.30      331.94      4.98 o 
  -6   2   1     1483.16     1415.10     17.13 o 
  -5   2   1      679.39      672.44      6.34 o 
  -4   2   1     1453.55     1519.34     11.88 o 
  -3   2   1       20.72       10.98      0.58 o 
  -2   2   1       90.34       73.24      1.59 o 
  -1   2   1      193.09      209.33      2.66 o 
   0   2   1     6072.96     6196.77     60.73 o 
   1   2   1        2.31       35.01      1.58 o 
   2   2   1    11209.83    10691.02    100.61 o 
   3   2   1      866.55     1016.00     10.05 o 
   4   2   1      514.86      537.85      6.37 o 
   5   2   1      310.33      304.56      4.30 o 
   6   2   1      163.19      166.36      2.66 o 
   7   2   1      426.41      455.95      6.48 o 
   8   2   1     1200.24     1163.41     12.79 o 
   9   2   1      608.97      615.37      8.13 o 
  10   2   1       60.82       67.33      2.21 o 
  11   2   1      339.00      297.19      6.27 o 
  12   2   1      546.42      522.78     11.45 o 
  13   2   1      772.74      723.19     13.54 o 
  14   2   1       52.35       53.77      4.15 o 
  15   2   1       10.94        7.74      1.30 o 
 -14   3   1      210.52      210.32      7.03 o 
 -13   3   1        6.08        8.77      4.20 o 
 -12   3   1     1045.73     1019.76     12.47 o 
 -11   3   1       92.97      101.85      2.77 o 
 -10   3   1      730.22      720.80     10.20 o 
  -9   3   1      728.79      698.60     22.13 o 
  -8   3   1      157.91      120.09      4.10 o 
  -7   3   1      255.27      260.45      6.19 o 
  -6   3   1     1106.24     1021.60     12.46 o 
  -5   3   1      511.28      523.59      7.53 o 
  -4   3   1     4653.55     4628.80     41.37 o 
  -3   3   1      511.22      536.21      5.90 o 
  -2   3   1     5387.87     5721.78     44.94 o 
  -1   3   1      885.99      829.71      8.89 o 
   0   3   1     4375.61     4475.22     40.41 o 
   1   3   1      595.80      554.49      6.91 o 
   2   3   1     2618.81     2686.18     22.37 o 
   3   3   1     2168.46     2219.08     32.88 o 
   4   3   1       49.71       66.51      2.97 o 
   5   3   1     1912.89     1910.02     21.11 o 
   6   3   1       14.39       15.50      1.35 o 
   7   3   1     2294.20     2191.87     25.15 o 
   8   3   1      416.31      438.40      7.65 o 
   9   3   1      471.74      479.37      8.30 o 
  10   3   1      900.62      858.81     12.62 o 
  11   3   1      980.53     1005.58     16.10 o 
  12   3   1      716.05      726.28     11.58 o 
  13   3   1      885.23      867.56     29.77 o 
  14   3   1      191.30      191.89     12.30 o 
 -13   4   1      120.72      144.01      5.35 o 
 -12   4   1       25.22       34.66      2.42 o 
 -11   4   1        3.30        5.52      1.19 o 
 -10   4   1      142.50      150.45      6.09 o 
  -9   4   1        7.91       15.24      1.56 o 
  -8   4   1       87.04       81.28      3.09 o 
  -7   4   1       40.43       39.20      2.08 o 
  -6   4   1      301.52      305.28      6.25 o 
  -5   4   1       15.47       19.89      1.23 o 
  -4   4   1       33.16       28.26      1.01 o 
  -3   4   1      638.54      628.04      6.96 o 
  -2   4   1        5.29       10.75      0.81 o 
  -1   4   1       55.92       77.53      2.12 o 
   0   4   1        0.74        1.88      0.64 o 
   1   4   1      118.54      124.35      2.51 o 
   2   4   1      441.78      443.19      5.43 o 
   3   4   1      482.86      444.88      6.70 o 
   4   4   1        1.50        6.66      0.86 o 
   5   4   1        1.30        1.79      0.46 o 
   6   4   1       65.84       50.45      2.22 o 
   7   4   1       16.13       20.09      1.69 o 
   8   4   1        6.94       15.84      1.95 o 
   9   4   1       60.31       58.92      3.44 o 
  10   4   1       14.71       17.79      2.46 o 
  11   4   1      177.51      173.08      5.81 o 
  12   4   1      153.20      160.68      5.68 o 
  13   4   1        7.05        8.76      1.75 o 
 -11   5   1        2.32       10.34      2.44 o 
 -10   5   1      274.60      292.26      7.08 o 
  -9   5   1      281.36      273.36      6.73 o 
  -8   5   1       57.60       58.89      3.20 o 
  -7   5   1      177.38      201.66      5.44 o 
  -6   5   1     1168.89     1099.63     15.59 o 
  -5   5   1       34.11       50.10      3.43 o 
  -4   5   1     3901.57     3897.40     33.29 o 
  -3   5   1      206.94      220.33      5.42 o 
  -2   5   1      102.60      113.51      2.52 o 
  -1   5   1      666.58      669.06      8.36 o 
   0   5   1        2.82        3.97      0.64 o 
   1   5   1      659.08      647.74      7.58 o 
   2   5   1      758.50      768.67      9.55 o 
   3   5   1       84.63       92.84      4.18 o 
   4   5   1     1036.78     1014.95     13.64 o 
   5   5   1     1208.79     1199.13     19.02 o 
   6   5   1       47.76       49.11      4.28 o 
   7   5   1     1187.46     1165.62     20.43 o 
   8   5   1      144.37      157.40      9.37 o 
   9   5   1      403.79      402.54      9.96 o 
  10   5   1      505.39      516.63     11.72 o 
  11   5   1      109.95      103.61      4.67 o 
  -9   6   1       11.67       14.30      1.68 o 
  -8   6   1       67.47       75.43      3.42 o 
  -7   6   1       32.39       29.75      2.32 o 
  -6   6   1      178.42      178.38      5.32 o 
  -5   6   1       15.42        9.58      1.22 o 
  -4   6   1        0.01        6.34      1.56 o 
  -3   6   1      761.07      751.84     11.42 o 
  -2   6   1       10.01       12.28      0.96 o 
  -1   6   1       37.06       40.11      1.47 o 
   0   6   1      582.45      571.48      7.33 o 
   1   6   1      656.61      677.79      9.14 o 
   2   6   1     1848.56     1800.64     21.33 o 
   3   6   1       91.14      109.80      4.07 o 
   4   6   1        3.08        7.12      2.43 o 
   5   6   1       78.38       81.12      3.92 o 
   6   6   1       47.67       41.09      2.80 o 
   7   6   1        2.47        2.27      1.64 o 
   8   6   1      145.24      134.04      5.57 o 
   9   6   1        4.12       10.68      1.72 o 
  -5   7   1      336.69      359.76      8.29 o 
  -4   7   1       20.86       22.07      2.05 o 
  -3   7   1      206.05      215.29      6.93 o 
  -2   7   1      106.66      113.89      4.58 o 
  -1   7   1      140.45      155.15      3.51 o 
   0   7   1      399.78      407.81      5.90 o 
   1   7   1      131.30      142.65      3.48 o 
   2   7   1      283.12      290.40      7.27 o 
   3   7   1      225.04      241.12      7.61 o 
   4   7   1       10.13        9.50      1.55 o 
   5   7   1       36.32       27.43      3.64 o 
 -16   0   2     1499.23     1531.13     28.58 o 
 -15   0   2       11.50       15.20      2.43 o 
 -14   0   2     1423.41     1466.84     26.93 o 
 -13   0   2       91.35       90.88      4.80 o 
 -12   0   2      312.68      325.81     11.73 o 
 -11   0   2      705.74      671.73     18.86 o 
 -10   0   2      268.39      287.32      6.09 o 
  -9   0   2       20.22       24.04      2.18 o 
  -8   0   2     1696.29     1613.58     18.63 o 
  -7   0   2      488.95      447.80      6.07 o 
  -6   0   2     2226.64     2322.53     23.67 o 
  -5   0   2     2437.45     2234.60     66.60 o 
  -4   0   2     2378.12     2528.66     41.05 o 
  -3   0   2     2848.12     2790.78     37.92 o 
  -2   0   2     4540.46     4576.79     66.72 o 
  -1   0   2     2103.69     2083.25     28.77 o 
   0   0   2     1962.41     1901.29     37.21 o 
   1   0   2     7475.29     7288.05     98.62 o 
   2   0   2     2036.05     2043.47     29.68 o 
   3   0   2     7681.19     7623.30     76.14 o 
   4   0   2    10731.01    11563.42    217.07 o 
   5   0   2      523.14      513.31      5.74 o 
   6   0   2      659.83      626.18      7.56 o 
   7   0   2       35.69       27.17      1.00 o 
   8   0   2     2388.41     2380.37     53.56 o 
   9   0   2     4529.65     4356.45     55.89 o 
  10   0   2       60.42       64.51      2.81 o 
  11   0   2     1144.67     1138.51     21.75 o 
  12   0   2      117.98      120.06      5.74 o 
  13   0   2      100.95       95.41      4.98 o 
  14   0   2     2756.29     2864.36     47.42 o 
  15   0   2       45.14       58.60      3.93 o 
 -15   1   2      213.14      222.33     11.97 o 
 -14   1   2      203.01      226.14      7.97 o 
 -13   1   2      159.74      156.87      5.04 o 
 -12   1   2      220.84      214.31      5.90 o 
 -11   1   2      122.28      120.51      3.33 o 
 -10   1   2      196.49      183.59      4.12 o 
  -9   1   2      264.41      266.35      3.49 o 
  -8   1   2      115.47      127.01      2.02 o 
  -7   1   2       58.59       90.13      1.60 o 
  -6   1   2      135.65      169.52      2.20 o 
  -5   1   2     3628.15     3908.58     29.44 o 
  -4   1   2       85.38       97.91      1.97 o 
  -3   1   2     5874.59     6188.39    132.75 o 
  -2   1   2     7403.48     7351.18     70.18 o 
  -1   1   2      323.60      337.78      3.83 o 
   0   1   2       24.57       25.48      1.04 o 
   1   1   2     2555.60     2640.53     24.56 o 
   2   1   2      236.49      216.56      2.32 o 
   3   1   2      198.32      237.33      2.52 o 
   4   1   2      221.31      258.32      3.20 o 
   5   1   2      575.62      610.97      5.92 o 
   6   1   2        4.50        3.69      0.73 o 
   7   1   2      169.46      156.60      2.42 o 
   8   1   2      953.33      896.40      8.32 o 
   9   1   2        0.43        5.59      0.57 o 
  10   1   2        1.17        4.17      1.07 o 
  11   1   2       14.22       21.56      1.34 o 
  12   1   2      268.69      258.40      5.88 o 
  13   1   2       94.37       98.08      4.24 o 
  14   1   2        5.13       10.37      1.58 o 
  15   1   2      710.27      710.24     17.08 o 
 -15   2   2      140.55      139.47      6.04 o 
 -14   2   2      326.62      339.50      9.94 o 
 -13   2   2      110.20      106.18      3.95 o 
 -12   2   2      349.46      359.49      7.92 o 
 -11   2   2      558.95      557.34      8.79 o 
 -10   2   2     1135.97     1144.81     12.84 o 
  -9   2   2     2492.56     2386.11     23.25 o 
  -8   2   2     1558.81     1531.32     15.76 o 
  -7   2   2      340.62      329.64      4.09 o 
  -6   2   2     2767.49     2758.72     23.13 o 
  -5   2   2     1002.97      931.74      8.54 o 
  -4   2   2     1891.59     1880.80     15.75 o 
  -3   2   2     1310.95     1371.67     11.79 o 
  -2   2   2       13.66        5.68      1.07 o 
  -1   2   2     1971.04     1915.23     19.24 o 
   0   2   2      236.25      176.43      2.81 o 
   1   2   2     1425.33     1418.20     15.80 o 
   2   2   2     1617.17     1722.79     14.92 o 
   3   2   2     6079.88     6323.46     47.87 o 
   4   2   2     2296.43     2163.70     16.51 o 
   5   2   2      464.93      413.62      5.61 o 
   6   2   2     2276.80     2375.17     37.55 o 
   7   2   2      202.19      208.46      3.82 o 
   8   2   2     2787.04     2829.99     31.31 o 
   9   2   2      607.61      619.51     10.24 o 
  10   2   2        4.08        3.55      0.92 o 
  11   2   2      929.69      892.11     15.48 o 
  12   2   2        9.71       17.24      3.03 o 
  13   2   2      271.73      275.89     10.07 o 
  14   2   2      440.19      453.48     13.90 o 
 -14   3   2      497.68      489.65      9.93 o 
 -13   3   2       15.20       23.70      3.00 o 
 -12   3   2       90.32       94.39      3.06 o 
 -11   3   2     1473.71     1499.64     16.90 o 
 -10   3   2       63.27       98.35      2.69 o 
  -9   3   2      490.10      493.92      7.38 o 
  -8   3   2        2.94        8.98      0.78 o 
  -7   3   2      321.31      312.89      6.02 o 
  -6   3   2      719.66      748.76      9.00 o 
  -5   3   2       15.89       18.53      0.84 o 
  -4   3   2      768.18      722.34      8.19 o 
  -3   3   2     1569.09     1510.42     14.64 o 
  -2   3   2     2408.96     2476.69     23.25 o 
  -1   3   2      419.34      415.31      4.96 o 
   0   3   2       36.41       33.56      1.22 o 
   1   3   2        0.73       10.86      0.88 o 
   2   3   2      945.71      918.31      8.49 o 
   3   3   2      631.07      671.60      7.58 o 
   4   3   2      226.37      223.80      3.34 o 
   5   3   2       46.93       52.83      1.76 o 
   6   3   2        1.95       10.59      1.09 o 
   7   3   2      717.45      761.12     11.19 o 
   8   3   2      505.63      533.87      9.48 o 
   9   3   2      961.40      929.98     13.41 o 
  10   3   2       68.53       84.82      3.21 o 
  11   3   2        4.28       13.44      1.45 o 
  12   3   2      241.27      253.26      7.33 o 
  13   3   2       48.74       64.20      4.54 o 
 -13   4   2        4.08       15.05      4.21 o 
 -12   4   2      887.45      872.07     25.20 o 
 -11   4   2      628.85      630.27     10.81 o 
 -10   4   2       78.63      102.73      3.70 o 
  -9   4   2     4102.62     4072.68     44.11 o 
  -8   4   2      265.90      272.26      6.16 o 
  -7   4   2      875.19      887.02     14.08 o 
  -6   4   2      631.55      612.34      9.82 o 
  -5   4   2       12.49       49.65      2.60 o 
  -4   4   2     4504.90     4445.88     39.86 o 
  -3   4   2     2341.34     2329.57     21.76 o 
  -2   4   2     1125.72     1185.45     11.53 o 
  -1   4   2     2999.92     3050.74     26.11 o 
   0   4   2     1251.82     1218.77     11.80 o 
   1   4   2      257.05      291.62      8.72 o 
   2   4   2     7578.88     7583.54     62.39 o 
   3   4   2       60.36      118.30      8.64 o 
   4   4   2     3490.67     3451.09     32.89 o 
   5   4   2     1120.09     1183.26     13.50 o 
   6   4   2      296.70      293.01      6.21 o 
   7   4   2      558.22      526.61      9.18 o 
   8   4   2      885.94      857.42     13.17 o 
   9   4   2       33.56       44.45      4.33 o 
  10   4   2     1354.85     1336.26     20.05 o 
  11   4   2      254.33      249.13      7.30 o 
  12   4   2       44.76       41.56      5.15 o 
 -11   5   2        5.48        4.15      0.81 o 
 -10   5   2        0.74        2.18      0.72 o 
  -9   5   2       46.62       52.84      2.74 o 
  -8   5   2        3.05        2.68      0.68 o 
  -7   5   2       12.44        9.04      1.31 o 
  -6   5   2       19.77       30.82      2.09 o 
  -5   5   2      126.24      121.63      4.57 o 
  -4   5   2      176.28      166.94      4.28 o 
  -3   5   2      275.39      273.25      4.41 o 
  -2   5   2       78.31       79.20      2.16 o 
  -1   5   2        8.10        9.75      0.91 o 
   0   5   2       19.33       22.73      1.18 o 
   1   5   2       56.39       57.27      2.00 o 
   2   5   2        7.87       12.30      1.24 o 
   3   5   2      136.00      133.26      3.58 o 
   4   5   2       39.00       49.26      2.22 o 
   5   5   2       67.54       59.21      3.24 o 
   6   5   2        0.36        5.26      1.10 o 
   7   5   2      133.41      121.11      7.19 o 
   8   5   2      190.83      175.15      6.10 o 
   9   5   2       65.42       71.70      3.78 o 
  10   5   2       43.18       37.94      3.49 o 
  -9   6   2      742.39      759.68     14.78 o 
  -8   6   2        3.09       15.36      3.13 o 
  -7   6   2      192.58      198.06      5.80 o 
  -6   6   2      234.55      232.74      6.22 o 
  -5   6   2       19.83       27.10      5.17 o 
  -4   6   2      945.49      951.89     16.60 o 
  -3   6   2      735.02      735.75      9.98 o 
  -2   6   2      272.38      275.14      4.87 o 
  -1   6   2      566.65      589.23      8.18 o 
   0   6   2      283.27      291.24      4.92 o 
   1   6   2      172.55      193.86      4.27 o 
   2   6   2     1242.48     1236.32     16.30 o 
   3   6   2      164.35      174.99      4.71 o 
   4   6   2      332.99      340.87      8.65 o 
   5   6   2      500.25      502.80     13.28 o 
   6   6   2       18.24       11.93      2.39 o 
   7   6   2      234.84      246.80      7.90 o 
   8   6   2      224.82      237.75      8.03 o 
  -4   7   2      196.47      209.06      5.92 o 
  -3   7   2      277.77      296.32      8.22 o 
  -2   7   2      156.13      166.71      4.21 o 
  -1   7   2        2.44        2.45      0.47 o 
   0   7   2       11.24       12.71      1.82 o 
   1   7   2       57.62       61.47      2.86 o 
   2   7   2       75.93       76.67      3.08 o 
   3   7   2      428.46      411.36     10.02 o 
   4   7   2      137.21      167.41      6.10 o 
 -15   1   3      283.76      283.74      9.17 o 
 -14   1   3      142.10      159.72      6.45 o 
 -13   1   3     1094.84     1080.06     21.33 o 
 -12   1   3       10.29       15.47      2.20 o 
 -11   1   3      639.27      619.17     10.98 o 
 -10   1   3      280.45      284.68      5.84 o 
  -9   1   3      110.54      132.56      2.38 o 
  -8   1   3     1480.16     1422.05     12.27 o 
  -7   1   3      284.17      222.25      3.00 o 
  -6   1   3     2452.35     2426.77     20.26 o 
  -5   1   3      122.26      106.59      3.09 o 
  -4   1   3     2077.68     2017.45     18.35 o 
  -3   1   3      546.22      563.86      6.17 o 
  -2   1   3     3434.60     3083.38     30.29 o 
  -1   1   3     1016.54     1130.12     12.25 o 
   0   1   3     2139.03     1948.26     17.97 o 
   1   1   3     1859.54     1795.70     15.36 o 
   2   1   3     3548.40     3841.63     32.91 o 
   3   1   3     1701.62     1721.85     13.04 o 
   4   1   3     3119.49     3083.88     22.05 o 
   5   1   3       40.67       28.63      0.90 o 
   6   1   3     1731.93     1679.97     15.38 o 
   7   1   3      361.13      347.20      4.38 o 
   8   1   3      256.63      271.38      3.84 o 
   9   1   3     4263.98     4166.89     39.21 o 
  10   1   3       16.24       13.73      3.96 o 
  11   1   3     1933.24     1853.92     20.48 o 
  12   1   3      153.19      149.32      5.35 o 
  13   1   3       61.46       56.23      3.25 o 
  14   1   3     1045.90     1070.30     24.65 o 
 -15   2   3      368.61      384.23     11.06 o 
 -14   2   3       80.60       98.57      5.00 o 
 -13   2   3       87.67       96.95      3.78 o 
 -12   2   3       21.19       27.73      2.81 o 
 -11   2   3      486.75      492.37      9.56 o 
 -10   2   3       94.15       91.70      2.57 o 
  -9   2   3      595.26      582.64      7.78 o 
  -8   2   3      937.90      910.02     10.49 o 
  -7   2   3     4677.03     4657.22     39.07 o 
  -6   2   3      809.80      822.51      9.28 o 
  -5   2   3      266.44      269.68      3.86 o 
  -4   2   3       28.24       29.38      1.10 o 
  -3   2   3     1149.58     1137.32     11.34 o 
  -2   2   3     1421.67     1449.40     17.63 o 
  -1   2   3     1289.05     1423.67     13.55 o 
   0   2   3       78.39      121.37      2.41 o 
   1   2   3      256.54      233.45      3.24 o 
   2   2   3     1243.56     1192.24      9.50 o 
   3   2   3      982.92      976.22      8.15 o 
   4   2   3     4960.23     4976.14     35.22 o 
   5   2   3      495.68      460.39      5.19 o 
   6   2   3     1245.56     1162.35     12.25 o 
   7   2   3     1110.90     1088.10     12.85 o 
   8   2   3       23.90       25.39      1.30 o 
   9   2   3        8.24       13.25      1.29 o 
  10   2   3       30.37       25.92      2.57 o 
  11   2   3      380.85      393.96      9.32 o 
  12   2   3      277.53      269.75      7.56 o 
  13   2   3        6.35        7.44      1.94 o 
 -14   3   3      930.48      946.73     15.84 o 
 -13   3   3       23.08       25.42      2.70 o 
 -12   3   3      895.38      867.81     16.57 o 
 -11   3   3      191.33      201.23      4.23 o 
 -10   3   3       54.37       67.05      4.50 o 
  -9   3   3     4195.11     4195.38     39.09 o 
  -8   3   3      257.71      271.08      4.60 o 
  -7   3   3      886.56      893.10      9.20 o 
  -6   3   3     1491.30     1451.10     16.98 o 
  -5   3   3      144.48      143.15      5.79 o 
  -4   3   3     3608.32     3633.19     36.79 o 
  -3   3   3     4582.72     4624.54     45.79 o 
  -2   3   3      211.27      242.67     11.05 o 
  -1   3   3     6667.81     6748.15     67.96 o 
   0   3   3      240.62      242.46     10.11 o 
   1   3   3      140.21      123.95      2.93 o 
   2   3   3     1036.24     1005.45      9.81 o 
   3   3   3      665.16      682.49      7.10 o 
   4   3   3     1067.34     1030.29     10.65 o 
   5   3   3     2876.81     2755.52     24.41 o 
   6   3   3       11.48       20.58      1.84 o 
   7   3   3      684.02      671.43      8.17 o 
   8   3   3     1605.11     1588.53     17.88 o 
   9   3   3       56.29       68.00      3.58 o 
  10   3   3     1569.78     1574.18     18.16 o 
  11   3   3      136.72      130.04      3.69 o 
  12   3   3      263.33      268.58      7.76 o 
  13   3   3      173.30      157.74      5.85 o 
 -13   4   3       35.77       33.32      3.32 o 
 -12   4   3      127.40      128.57      4.29 o 
 -11   4   3        0.26        1.92      0.65 o 
 -10   4   3       17.65       18.65      1.86 o 
  -9   4   3        9.33       21.26      2.15 o 
  -8   4   3       51.65       51.57      2.66 o 
  -7   4   3       97.28      100.84      3.51 o 
  -6   4   3      106.03      109.11      3.24 o 
  -5   4   3      560.74      555.45      8.68 o 
  -4   4   3      232.05      238.32      4.30 o 
  -3   4   3       76.79       85.60      2.16 o 
  -2   4   3      215.63      204.10      3.84 o 
  -1   4   3      362.99      359.96      5.49 o 
   0   4   3        1.96       35.34      1.53 o 
   1   4   3     1432.04     1372.90     14.54 o 
   2   4   3       43.16       50.78      1.96 o 
   4   4   3       77.69       80.98      2.29 o 
   5   4   3       31.88       40.78      1.78 o 
   6   4   3       66.34       65.67      2.25 o 
   7   4   3      179.21      151.52      4.00 o 
   8   4   3        0.00        2.44      0.58 o 
   9   4   3        2.01        4.90      0.87 o 
  10   4   3       29.51       36.55      1.97 o 
  11   4   3       13.62       22.72      1.80 o 
 -11   5   3      355.11      348.18      8.06 o 
 -10   5   3      576.39      583.84     10.93 o 
  -9   5   3     2364.96     2403.14     29.46 o 
  -8   5   3      385.23      377.12      8.13 o 
  -7   5   3      533.91      579.04     10.45 o 
  -6   5   3     1191.49     1212.67     19.52 o 
  -5   5   3       67.75       74.90      6.05 o 
  -4   5   3      118.60      137.25      4.72 o 
  -3   5   3     2921.25     2798.56     24.69 o 
  -2   5   3      242.57      288.36     11.57 o 
  -1   5   3     3420.06     3430.58     33.53 o 
   0   5   3      109.65      116.57      5.10 o 
   1   5   3      103.86      110.46      2.96 o 
   2   5   3     2494.17     2427.03     29.70 o 
   3   5   3      208.48      219.39      8.90 o 
   4   5   3     1154.80     1146.83     15.27 o 
   5   5   3     1795.51     1795.35     19.77 o 
   6   5   3      154.40      157.85      4.25 o 
   7   5   3      221.79      222.04      5.47 o 
   8   5   3      275.72      288.64      6.24 o 
   9   5   3      151.20      151.37      4.96 o 
  10   5   3      710.48      759.47     13.13 o 
  -8   6   3       65.98       70.98      3.81 o 
  -7   6   3      187.63      204.37      5.98 o 
  -6   6   3      330.91      331.56     10.90 o 
  -5   6   3       75.55       65.53      3.58 o 
  -4   6   3       40.27       38.60      3.46 o 
  -3   6   3       48.72       45.98      2.04 o 
  -2   6   3       36.47       42.71      1.86 o 
  -1   6   3      232.72      218.76      4.65 o 
   0   6   3        4.93       10.21      1.08 o 
   1   6   3      536.90      512.80      8.85 o 
   2   6   3      201.28      194.17      5.02 o 
   3   6   3      360.27      359.66      8.66 o 
   4   6   3      546.55      550.96     12.16 o 
   5   6   3      160.45      144.86      5.56 o 
   6   6   3       20.09       18.40      2.11 o 
   7   6   3       23.01       14.93      2.68 o 
  -3   7   3      127.74      134.51      8.55 o 
  -2   7   3      316.20      320.36      7.63 o 
  -1   7   3       69.01       69.93      2.85 o 
   0   7   3      284.43      278.61      6.34 o 
   1   7   3       15.31       16.25      1.54 o 
   2   7   3       70.33       65.13      2.84 o 
 -15   0   4      335.26      327.16     13.27 o 
 -14   0   4      209.14      205.32     10.03 o 
 -13   0   4     2900.52     2822.56     61.97 o 
 -12   0   4       24.62       24.51      2.21 o 
 -11   0   4      687.83      686.74     11.71 o 
 -10   0   4      530.42      506.78     31.87 o 
  -9   0   4      332.40      377.97      8.69 o 
  -8   0   4       73.86       99.71      2.85 o 
  -7   0   4     5831.22     5881.88     65.60 o 
  -6   0   4      944.36      931.21     15.54 o 
  -5   0   4     7506.56     7572.52    218.91 o 
  -4   0   4     2096.06     2152.10     31.28 o 
  -3   0   4     1320.57     1480.98     22.48 o 
  -2   0   4     5528.88     5589.38     87.21 o 
  -1   0   4     4003.27     4356.29     49.82 o 
   0   0   4     2146.24     2170.48     26.16 o 
   1   0   4     3813.56     3911.88     45.24 o 
   2   0   4     3964.59     4173.28     48.24 o 
   3   0   4     1611.70     1593.10     24.08 o 
   4   0   4     5589.39     5815.44    104.14 o 
   5   0   4      184.14      181.18      4.25 o 
   6   0   4     4240.39     4254.25     52.33 o 
   7   0   4     1583.00     1536.49     26.21 o 
   8   0   4     1055.69     1099.72     20.62 o 
   9   0   4     1475.91     1466.57     26.24 o 
  10   0   4     1944.30     1883.13     26.03 o 
  11   0   4      211.98      212.03      7.66 o 
  12   0   4     1615.57     1590.17     29.76 o 
  13   0   4      140.11      171.11      9.22 o 
 -15   1   4      133.51      123.90      5.71 o 
 -14   1   4       36.82       40.76      3.48 o 
 -13   1   4      117.82      115.32      7.26 o 
 -12   1   4      439.00      413.08     10.14 o 
 -11   1   4      237.02      245.90      6.17 o 
 -10   1   4      123.97      123.67      3.37 o 
  -9   1   4      109.97      108.45      2.39 o 
  -8   1   4       26.92       31.31      1.16 o 
  -7   1   4      100.29      118.31      2.52 o 
  -6   1   4       79.84      104.47      2.22 o 
  -5   1   4      127.41      136.34      2.59 o 
  -4   1   4      370.41      388.17      5.00 o 
  -3   1   4       52.88       60.94      1.83 o 
  -2   1   4      256.88      247.84      4.20 o 
  -1   1   4     7068.24     7827.55     62.07 o 
   0   1   4      794.45      776.13      7.74 o 
   1   1   4     2748.96     2832.69     23.77 o 
   2   1   4      418.10      397.52      5.33 o 
   3   1   4       62.00       67.24      1.66 o 
   4   1   4       56.60       69.32      2.45 o 
   5   1   4      351.99      342.21      4.18 o 
   6   1   4       78.71       79.46      2.00 o 
   7   1   4      156.40      140.43      3.20 o 
   8   1   4       71.18       77.71      2.19 o 
   9   1   4      102.39       89.16      2.85 o 
  10   1   4      140.59      158.50      4.50 o 
  11   1   4      318.05      313.19      6.99 o 
  12   1   4      139.84      148.09      5.50 o 
  13   1   4       10.23       11.43      1.93 o 
 -14   2   4      131.36      136.57      4.80 o 
 -13   2   4      950.17      892.18     15.12 o 
 -12   2   4      891.20      886.39     14.77 o 
 -11   2   4      379.73      387.39      8.36 o 
 -10   2   4      827.38      818.70     12.78 o 
  -9   2   4      672.48      705.08      8.96 o 
  -8   2   4     1849.66     1844.18     19.55 o 
  -7   2   4     1222.07     1160.99     13.91 o 
  -6   2   4      830.59      805.66     10.33 o 
  -5   2   4      319.83      288.30      4.33 o 
  -4   2   4      280.33      252.72      3.98 o 
  -3   2   4     2179.33     2230.05     20.86 o 
  -2   2   4       65.02       46.84      1.82 o 
  -1   2   4     5303.40     5477.38     43.21 o 
   0   2   4     2309.71     2363.28     17.55 o 
   1   2   4     1435.77     1398.89     10.88 o 
   2   2   4     4087.67     4256.63     32.33 o 
   3   2   4      179.91      194.70      5.81 o 
   4   2   4     4346.45     4285.18     30.68 o 
   5   2   4     1704.80     1559.18     15.15 o 
   6   2   4      487.37      466.15      6.15 o 
   7   2   4      512.71      509.24      6.69 o 
   8   2   4      119.33      131.19      3.04 o 
   9   2   4      553.00      574.98      9.37 o 
  10   2   4      357.11      385.35     10.65 o 
  11   2   4      334.29      323.53      8.59 o 
  12   2   4      362.47      371.75      9.53 o 
  13   2   4      286.48      277.68     10.75 o 
 -14   3   4        2.55        6.29      1.20 o 
 -13   3   4       91.30       97.99      3.85 o 
 -12   3   4      622.97      610.39     11.43 o 
 -11   3   4      191.95      191.51      5.21 o 
 -10   3   4      222.09      208.91      5.29 o 
  -9   3   4      439.00      412.94      7.89 o 
  -8   3   4       17.99       29.28      1.99 o 
  -7   3   4     2148.47     2118.04     22.96 o 
  -6   3   4      173.54      183.79      3.60 o 
  -5   3   4       54.11       51.35      2.37 o 
  -4   3   4      156.18      161.52      3.94 o 
  -3   3   4      136.80      162.61      3.80 o 
  -2   3   4      486.47      498.17      7.57 o 
  -1   3   4     1322.45     1298.79     16.70 o 
   0   3   4     1467.88     1299.25     15.45 o 
   1   3   4      868.43      878.90      9.16 o 
   2   3   4        2.14        2.60      0.44 o 
   3   3   4      331.73      347.59      4.79 o 
   4   3   4      344.17      333.26      4.98 o 
   5   3   4      105.63      118.45      3.12 o 
   6   3   4        3.32       26.39      1.34 o 
   7   3   4      947.44      932.69     10.85 o 
   8   3   4      112.96      116.82      3.45 o 
   9   3   4       12.32       15.80      1.48 o 
  10   3   4       84.95       91.56      3.11 o 
  11   3   4      827.27      821.05     16.99 o 
  12   3   4        8.77       12.43      2.18 o 
 -12   4   4      362.11      363.06     10.89 o 
 -11   4   4       46.31       43.92      2.80 o 
 -10   4   4       18.61       26.13      4.21 o 
  -9   4   4      947.58      956.05     16.61 o 
  -8   4   4      857.24      847.03     18.35 o 
  -7   4   4       14.28       50.59      5.39 o 
  -6   4   4     3703.21     3681.95     49.89 o 
  -5   4   4      299.41      329.49      7.27 o 
  -4   4   4     1116.60     1125.74     14.46 o 
  -3   4   4     1655.72     1582.62     28.54 o 
  -2   4   4       45.64       59.79      5.09 o 
  -1   4   4     2410.93     2301.18     22.69 o 
   0   4   4      212.31      215.97      4.41 o 
   1   4   4      391.52      391.92      6.10 o 
   2   4   4      556.38      543.55     10.04 o 
   3   4   4       11.60       14.60      1.41 o 
   4   4   4       25.35       34.97      3.48 o 
   5   4   4     3718.61     3667.06     32.38 o 
   6   4   4      178.67      178.33      5.70 o 
   7   4   4     1037.00     1022.98     13.39 o 
   8   4   4      169.41      161.84      4.36 o 
   9   4   4       13.71       18.45      2.67 o 
  10   4   4      530.90      538.80      9.14 o 
  11   4   4      510.22      518.95      9.03 o 
 -10   5   4       80.89       83.99      4.24 o 
  -9   5   4        0.01        1.76      1.84 o 
  -8   5   4        4.64        2.25      2.14 o 
  -7   5   4       79.15       81.71      4.85 o 
  -6   5   4       35.59       34.49      3.02 o 
  -5   5   4       19.57       18.49      1.94 o 
  -4   5   4        4.60        5.36      1.04 o 
  -3   5   4        0.01        7.76      1.70 o 
  -2   5   4       24.52       20.59      1.56 o 
  -1   5   4       57.03       70.71      2.43 o 
   0   5   4       88.05       89.74      2.74 o 
   1   5   4       71.84       66.39      2.42 o 
   2   5   4        8.32        9.83      1.19 o 
   3   5   4        3.36        4.52      0.87 o 
   4   5   4        2.83        2.58      0.70 o 
   5   5   4        7.85        7.35      1.49 o 
   6   5   4       15.17       12.13      1.84 o 
   7   5   4       33.66       25.82      2.25 o 
   8   5   4        1.32        1.74      0.60 o 
   9   5   4       21.22       22.52      1.88 o 
  -8   6   4      127.85      115.66      9.83 o 
  -7   6   4      112.75      132.79      8.33 o 
  -6   6   4      665.56      654.43     19.35 o 
  -5   6   4        2.72       10.82      4.37 o 
  -4   6   4      220.64      228.93      6.60 o 
  -3   6   4      401.45      376.99      8.79 o 
  -2   6   4      145.39      159.01      4.44 o 
  -1   6   4      563.91      585.72     10.48 o 
   0   6   4      179.55      171.43      4.13 o 
   1   6   4       26.90       19.15      3.99 o 
   2   6   4      205.74      201.93      5.27 o 
   3   6   4       42.81       34.54      2.02 o 
   4   6   4        9.41       12.13      2.10 o 
   5   6   4      695.87      687.82     14.08 o 
   6   6   4        3.03        6.25      3.38 o 
 -14   1   5       25.13       29.13      2.75 o 
 -13   1   5     1611.78     1494.04     22.36 o 
 -12   1   5     1909.58     1815.28     25.62 o 
 -11   1   5       80.64      108.39      3.41 o 
 -10   1   5     4390.31     4259.14     44.48 o 
  -9   1   5       52.43       81.60      2.09 o 
  -8   1   5     1142.35     1143.27     13.94 o 
  -7   1   5     3790.74     3777.03     38.48 o 
  -6   1   5      847.69      883.64      9.86 o 
  -5   1   5     4592.51     4446.66     39.39 o 
  -4   1   5     1559.83     1541.30     17.27 o 
  -3   1   5      419.49      424.00      6.47 o 
  -2   1   5      716.04      645.70      7.61 o 
  -1   1   5     3636.83     3675.96     30.64 o 
   0   1   5      337.65      372.97      4.77 o 
   1   1   5     5258.30     5338.80     43.59 o 
   2   1   5     1210.91     1319.95     13.21 o 
   3   1   5     1263.78     1225.45     13.17 o 
   4   1   5     1939.32     1999.66     18.16 o 
   5   1   5      911.40      934.08      9.89 o 
   6   1   5      401.63      389.19      6.10 o 
   7   1   5     2542.31     2434.95     27.81 o 
   8   1   5       57.50       54.96      2.76 o 
   9   1   5      632.42      650.53     10.57 o 
  10   1   5      711.20      703.50     13.81 o 
  11   1   5        3.89        4.39      2.22 o 
  12   1   5     1029.08     1022.64     24.14 o 
 -14   2   5       23.98       17.59      1.93 o 
 -13   2   5       90.07       97.51      3.99 o 
 -12   2   5      327.19      345.30      9.84 o 
 -11   2   5      622.92      624.99     12.04 o 
 -10   2   5       11.93       13.66      1.61 o 
  -9   2   5      169.50      153.21      3.48 o 
  -8   2   5       19.53       31.12      1.64 o 
  -7   2   5      108.51      115.59      3.16 o 
  -6   2   5      832.49      867.82     11.29 o 
  -5   2   5     1272.10     1249.33     13.31 o 
  -4   2   5     1342.23     1390.14     14.32 o 
  -3   2   5     1539.35     1565.38     15.76 o 
  -2   2   5      662.38      727.78      8.52 o 
  -1   2   5       51.84       53.94      2.30 o 
   0   2   5      177.77      182.12      2.77 o 
   1   2   5      167.85      175.82      3.08 o 
   2   2   5       52.92       61.71      2.02 o 
   3   2   5     1745.70     1737.42     16.25 o 
   4   2   5       86.13       90.87      2.27 o 
   5   2   5      151.17      155.96      3.51 o 
   6   2   5     2265.44     2200.62     22.61 o 
   7   2   5     1612.09     1556.58     17.26 o 
   8   2   5      344.12      372.42      6.99 o 
   9   2   5        0.21        2.01      1.54 o 
  10   2   5        5.57        8.09      1.43 o 
  11   2   5      438.66      435.61     10.66 o 
  12   2   5       22.58       18.59      3.13 o 
 -13   3   5      101.41      110.28      4.18 o 
 -12   3   5      188.30      188.65      5.51 o 
 -11   3   5      402.48      403.90      7.50 o 
 -10   3   5       30.28       35.47      1.83 o 
  -9   3   5      492.30      501.75      8.37 o 
  -8   3   5      240.42      235.92      4.80 o 
  -7   3   5      857.58      838.17     11.18 o 
  -6   3   5     1520.90     1463.73     19.50 o 
  -5   3   5      109.10       97.70      2.82 o 
  -4   3   5     1184.83     1114.20     11.98 o 
  -3   3   5      900.89      928.33     12.30 o 
  -2   3   5      708.10      629.17      9.32 o 
  -1   3   5      481.02      463.44      7.58 o 
   0   3   5     2210.70     2128.72     24.54 o 
   1   3   5        5.65       27.30      2.17 o 
   2   3   5     1238.50     1222.46     13.70 o 
   3   3   5        7.66       22.18      3.62 o 
   4   3   5       55.63       67.18      2.31 o 
   5   3   5     2435.74     2344.49     21.86 o 
   6   3   5      333.81      339.97      5.83 o 
   7   3   5      502.97      503.60      7.67 o 
   8   3   5      807.64      779.36     11.07 o 
   9   3   5        3.72       12.76      4.35 o 
  10   3   5      648.26      633.50     11.34 o 
  11   3   5      243.15      235.49      7.57 o 
 -12   4   5        0.74        2.08      1.25 o 
 -11   4   5        0.08        9.40      8.66 o 
 -10   4   5       14.61       10.18      1.55 o 
  -9   4   5       22.89       24.54      2.57 o 
  -8   4   5       85.64       86.81      4.90 o 
  -7   4   5       55.95       64.56      3.04 o 
  -6   4   5      365.29      362.92      8.09 o 
  -5   4   5      250.98      232.63      6.16 o 
  -4   4   5       76.10       82.96      3.43 o 
  -3   4   5       52.65       65.05      2.91 o 
  -2   4   5       16.89       17.67      1.63 o 
  -1   4   5      519.21      460.34      8.83 o 
   0   4   5      240.03      232.12      5.57 o 
   1   4   5        7.26       12.68      1.52 o 
   2   4   5       65.25       71.00      3.02 o 
   3   4   5      440.38      438.46      7.09 o 
   4   4   5       62.33       69.65      3.24 o 
   5   4   5      149.19      137.70      3.68 o 
   6   4   5       28.41       31.99      1.62 o 
   7   4   5       53.62       49.82      2.36 o 
   8   4   5       10.84       16.29      1.56 o 
   9   4   5        4.04        8.89      1.16 o 
 -10   5   5        2.82       10.45      1.94 o 
  -9   5   5      451.62      471.93     15.19 o 
  -8   5   5       25.56       21.60      3.64 o 
  -7   5   5       14.22       13.47      3.88 o 
  -6   5   5      414.47      418.18      9.34 o 
  -5   5   5       13.07       13.49      4.25 o 
  -4   5   5       12.91       15.13      1.81 o 
  -3   5   5      523.48      482.55     10.47 o 
  -2   5   5       74.94       84.74      3.57 o 
  -1   5   5     1055.04     1009.91     22.86 o 
   0   5   5     2343.50     2210.50     45.24 o 
   1   5   5      179.72      204.32     10.56 o 
   2   5   5     1777.02     1721.90     21.19 o 
   3   5   5        4.69       14.73      1.61 o 
   4   5   5       98.38      106.45      3.67 o 
   5   5   5      536.22      542.97      9.72 o 
   6   5   5       31.67       35.90      2.47 o 
   7   5   5       97.54      105.79      4.12 o 
  -6   6   5      174.38      171.47      7.76 o 
  -5   6   5      280.04      291.90      8.08 o 
  -4   6   5      207.31      219.30      7.05 o 
  -3   6   5      102.26      127.23      5.11 o 
  -2   6   5       31.50       31.69      2.98 o 
  -1   6   5      108.33      116.62      3.91 o 
   0   6   5      175.02      164.11      5.43 o 
   1   6   5        0.18        1.39      0.61 o 
   2   6   5        9.39       12.01      1.38 o 
   3   6   5      265.92      264.48      6.40 o 
   4   6   5      174.72      162.34      4.90 o 
 -14   0   6      269.67      294.63     12.78 o 
 -13   0   6      870.33      872.41     25.24 o 
 -12   0   6      724.06      739.00     17.40 o 
 -11   0   6       23.58       46.49      2.99 o 
 -10   0   6     2204.87     2215.92     35.11 o 
  -9   0   6      180.61      172.08      5.80 o 
  -8   0   6       64.30       72.11      3.45 o 
  -7   0   6     2715.51     2751.44     44.82 o 
  -6   0   6     1150.81     1212.03     26.05 o 
  -5   0   6     1644.22     1645.30     34.87 o 
  -4   0   6    11516.18    12233.54    231.21 o 
  -3   0   6     1237.59     1367.50     22.71 o 
  -2   0   6     2831.86     2842.18     42.16 o 
  -1   0   6       12.88       13.43      2.43 o 
   0   0   6       93.36       99.55      3.24 o 
   1   0   6     1881.70     1809.01     23.69 o 
   2   0   6       25.19       31.99      1.86 o 
   3   0   6      289.99      236.96      5.57 o 
   4   0   6     1084.28     1067.44     24.47 o 
   5   0   6       61.58       87.68      4.23 o 
   6   0   6       10.03       12.79      2.37 o 
   7   0   6     2480.11     2415.08     39.65 o 
   8   0   6       27.29       24.44      2.54 o 
   9   0   6      839.16      845.63     23.46 o 
  10   0   6      427.72      415.30     11.95 o 
  11   0   6       18.92       20.06      4.85 o 
 -14   1   6       14.21       17.15      2.91 o 
 -13   1   6        1.23        3.42      1.38 o 
 -12   1   6       18.54       27.76      2.02 o 
 -11   1   6       99.59       99.87      3.45 o 
 -10   1   6      874.79      841.99     11.96 o 
  -9   1   6       17.18       21.33      2.98 o 
  -8   1   6      465.10      468.25      8.48 o 
  -7   1   6       26.06       29.42      1.77 o 
  -6   1   6       21.39       31.94      1.41 o 
  -5   1   6      322.60      340.71      5.30 o 
  -4   1   6      219.36      230.72      4.73 o 
  -3   1   6      106.00      121.03      3.25 o 
  -2   1   6      382.76      404.08      5.79 o 
  -1   1   6      269.62      292.28      4.31 o 
   0   1   6        5.36        5.51      0.66 o 
   1   1   6      117.08      140.62      2.83 o 
   2   1   6      399.36      403.05      5.49 o 
   3   1   6     1952.54     1926.76     17.93 o 
   4   1   6        9.09       14.45      1.22 o 
   5   1   6      163.33      156.13      3.63 o 
   6   1   6      169.09      161.32      4.31 o 
   7   1   6        4.04        6.01      0.94 o 
   8   1   6      135.16      119.46      3.90 o 
   9   1   6        8.90       14.98      1.63 o 
  10   1   6      157.22      162.34      5.92 o 
  11   1   6       14.32       18.64      2.43 o 
 -13   2   6      271.42      255.80      7.02 o 
 -12   2   6     1083.93     1022.49     16.91 o 
 -11   2   6      269.24      267.25      6.92 o 
 -10   2   6     1368.15     1299.10     16.66 o 
  -9   2   6      122.09      132.82      3.70 o 
  -8   2   6       18.47       25.13      1.53 o 
  -7   2   6     1384.75     1374.23     16.75 o 
  -6   2   6      132.42      159.48      4.18 o 
  -5   2   6      954.56      925.96     11.29 o 
  -4   2   6     1150.87     1126.77     12.48 o 
  -3   2   6      357.94      394.80      5.86 o 
  -2   2   6     1337.54     1305.75     13.92 o 
  -1   2   6      841.90      812.69     10.76 o 
   0   2   6      985.57      984.51     11.59 o 
   1   2   6     1879.61     1798.06     16.99 o 
   2   2   6     1802.96     1801.15     17.10 o 
   3   2   6      129.39      138.25      5.14 o 
   4   2   6      384.78      367.81      6.05 o 
   5   2   6      197.85      207.62      4.40 o 
   6   2   6      168.62      172.27      4.05 o 
   7   2   6      735.37      740.06     10.26 o 
   8   2   6      101.48       99.00      3.10 o 
   9   2   6      260.30      260.61      9.27 o 
  10   2   6      393.56      390.93     10.12 o 
 -12   3   6        9.53       14.46      1.68 o 
 -11   3   6       21.82       17.86      1.67 o 
 -10   3   6      300.92      281.51      6.40 o 
  -9   3   6      230.53      238.42      5.19 o 
  -8   3   6      725.41      722.34     11.72 o 
  -7   3   6        0.60        4.14      0.78 o 
  -6   3   6       12.14       13.52      1.23 o 
  -5   3   6      550.10      535.37     13.57 o 
  -4   3   6        9.98       12.43      1.18 o 
  -3   3   6      113.06      103.42      2.56 o 
  -2   3   6      363.13      336.08      5.33 o 
  -1   3   6       74.10       84.36      2.98 o 
   0   3   6       63.98       66.11      2.60 o 
   1   3   6      325.86      321.80      6.35 o 
   2   3   6     1777.60     1742.59     20.97 o 
   3   3   6      598.18      623.00      9.92 o 
   4   3   6        9.10       11.48      1.18 o 
   5   3   6        0.31        2.02      0.70 o 
   6   3   6      502.72      502.29      8.01 o 
   7   3   6      129.13      133.02      3.72 o 
   8   3   6        1.84        2.29      1.12 o 
   9   3   6      309.60      327.81      7.65 o 
 -11   4   6      575.32      566.30     14.10 o 
 -10   4   6       77.71       77.95      4.66 o 
  -9   4   6      778.77      791.81     24.34 o 
  -8   4   6      386.56      372.52      8.78 o 
  -7   4   6      239.66      239.17      9.34 o 
  -6   4   6      397.10      404.99      9.06 o 
  -5   4   6      808.24      754.81     13.41 o 
  -4   4   6        4.48       26.62      2.34 o 
  -3   4   6     1403.55     1377.83     19.71 o 
  -2   4   6        5.39       31.39      2.43 o 
  -1   4   6      816.17      772.84     11.71 o 
   0   4   6     1328.66     1247.65     16.46 o 
   1   4   6      352.33      345.76      6.96 o 
   2   4   6      869.60      843.21     15.32 o 
   3   4   6      931.32      913.78     16.43 o 
   4   4   6       96.58      106.82      3.72 o 
   5   4   6     1304.75     1262.08     17.26 o 
   6   4   6      960.48      943.72     14.19 o 
   7   4   6      143.61      161.23      7.15 o 
   8   4   6     1721.20     1735.50     23.41 o 
  -8   5   6      139.52      140.29      6.84 o 
  -7   5   6        5.86        8.19      3.56 o 
  -6   5   6        0.67        2.38      1.59 o 
  -5   5   6       85.48       94.36      4.05 o 
  -4   5   6       14.44       20.56      1.99 o 
  -3   5   6       68.54       68.52      3.38 o 
  -2   5   6        2.04        7.69      1.05 o 
  -1   5   6        6.49        7.26      1.00 o 
   0   5   6        1.87        3.83      0.78 o 
   1   5   6        0.04        1.40      0.61 o 
   2   5   6       16.82       14.32      1.70 o 
   3   5   6      110.08      108.47      4.40 o 
   4   5   6        3.49        3.73      0.85 o 
   5   5   6       52.38       56.75      3.25 o 
   6   5   6        0.46        2.71      0.83 o 
  -3   6   6      220.06      203.35      7.35 o 
  -2   6   6       57.18       59.33      3.21 o 
  -1   6   6      179.76      184.26      5.97 o 
   0   6   6      358.01      310.24      8.11 o 
 -13   1   7      239.78      247.29      8.38 o 
 -12   1   7      722.35      707.08     12.91 o 
 -11   1   7       38.29       51.07      5.78 o 
 -10   1   7      684.19      663.58     12.00 o 
  -9   1   7      639.97      647.68     11.58 o 
  -8   1   7      398.32      412.16      7.32 o 
  -7   1   7     1367.45     1339.83     16.58 o 
  -6   1   7      126.56      138.28      3.37 o 
  -5   1   7      375.25      377.67      6.91 o 
  -4   1   7     3122.95     3164.80     33.73 o 
  -3   1   7       19.56       48.75      2.52 o 
  -2   1   7     1132.93     1111.52     14.38 o 
  -1   1   7      820.76      858.90     11.26 o 
   0   1   7        8.04       26.77      1.85 o 
   1   1   7     1771.66     1757.36     16.92 o 
   2   1   7     1541.55     1521.92     15.15 o 
   3   1   7       16.76       34.29      1.65 o 
   4   1   7     2906.33     2708.07     60.55 o 
   5   1   7       53.90       53.60      2.17 o 
   6   1   7       46.15       50.71      2.13 o 
   7   1   7      404.36      413.91      8.13 o 
   8   1   7       37.04       31.49      2.22 o 
   9   1   7      394.08      383.28      8.17 o 
  10   1   7      688.43      664.27     14.10 o 
 -12   2   7      469.84      457.47     10.03 o 
 -11   2   7       15.33       15.81      1.83 o 
 -10   2   7      114.57      126.94      3.87 o 
  -9   2   7      305.62      310.89      6.37 o 
  -8   2   7      141.82      159.90      4.26 o 
  -7   2   7       76.89       76.71      2.90 o 
  -6   2   7       57.31       59.16      2.41 o 
  -5   2   7      172.80      182.45      3.95 o 
  -4   2   7      203.80      202.05      4.16 o 
  -3   2   7      194.96      211.78      4.22 o 
  -2   2   7     1283.06     1326.24     14.61 o 
  -1   2   7      318.87      328.84      6.93 o 
   0   2   7        4.38        9.33      1.16 o 
   1   2   7       60.35       62.59      2.32 o 
   2   2   7     1195.39     1173.00     13.86 o 
   3   2   7       65.58       71.71      2.48 o 
   4   2   7        8.37       17.78      1.54 o 
   5   2   7      842.00      828.88     11.10 o 
   6   2   7      114.84      118.94      3.47 o 
   7   2   7       35.95       41.88      2.22 o 
   8   2   7      420.80      416.20      8.48 o 
   9   2   7      341.18      365.60      9.70 o 
 -11   3   7      444.32      426.87     10.31 o 
 -10   3   7      679.55      644.35     12.08 o 
  -9   3   7      597.67      577.24     10.39 o 
  -8   3   7     1064.61     1061.13     14.38 o 
  -7   3   7      469.01      438.99      8.07 o 
  -6   3   7     1430.36     1421.51     17.61 o 
  -5   3   7      538.84      533.88      8.55 o 
  -4   3   7      746.03      666.18      8.93 o 
  -3   3   7      377.17      392.15      6.21 o 
  -2   3   7      685.57      688.82      9.04 o 
  -1   3   7      268.62      246.46      5.02 o 
   0   3   7       63.07       67.50      2.14 o 
   1   3   7      906.84      860.99     12.66 o 
   2   3   7      141.94      151.25      4.90 o 
   3   3   7     1699.74     1676.40     21.09 o 
   4   3   7       48.44       49.99      2.53 o 
   5   3   7      601.65      591.26     10.23 o 
   6   3   7      733.33      739.73     11.42 o 
   7   3   7      451.64      466.29      8.09 o 
   8   3   7      735.03      759.34     13.16 o 
  -9   4   7        2.24        5.16      1.24 o 
  -8   4   7        1.26        0.86      0.98 o 
  -7   4   7       10.35        8.19      1.33 o 
  -6   4   7       68.88       49.28      2.89 o 
  -5   4   7       54.13       56.90      3.12 o 
  -4   4   7        1.26        4.82      1.48 o 
  -3   4   7       78.04       66.06      2.83 o 
  -2   4   7       48.11       42.26      2.38 o 
  -1   4   7      171.03      163.21      4.71 o 
   0   4   7        0.23       -0.45      0.43 o 
   1   4   7       78.84       78.31      3.66 o 
   2   4   7       12.52        9.95      1.46 o 
   3   4   7        0.05        3.26      1.46 o 
   4   4   7        2.39        3.65      0.83 o 
   5   4   7        6.44        5.97      1.16 o 
   6   4   7        8.50        8.22      1.19 o 
  -6   5   7      241.58      250.76      7.35 o 
  -5   5   7      520.98      480.12     13.98 o 
  -4   5   7      175.95      186.91      6.18 o 
  -3   5   7      832.96      822.86     17.92 o 
  -2   5   7      305.93      294.20      6.89 o 
  -1   5   7      130.93      130.91      4.32 o 
   0   5   7      965.62      893.18     15.85 o 
   1   5   7      234.76      213.84      6.59 o 
   2   5   7       40.38       45.76      4.23 o 
   3   5   7      517.52      535.61     11.61 o 
 -11   0   8       98.08      111.04      5.11 o 
 -10   0   8      948.17      912.02     18.50 o 
  -9   0   8     1487.64     1478.19     38.35 o 
  -8   0   8      213.46      216.29      7.14 o 
  -7   0   8     1510.05     1481.14     26.42 o 
  -6   0   8      202.05      190.38      6.86 o 
  -5   0   8        5.51       15.33      3.07 o 
  -4   0   8     2188.83     2203.13     36.81 o 
  -3   0   8      350.70      349.49      9.78 o 
  -2   0   8        7.61       12.19      4.13 o 
  -1   0   8     2202.87     2300.07     33.39 o 
   0   0   8      884.13      896.12     14.85 o 
   1   0   8     2868.72     2985.92     43.45 o 
   2   0   8      779.98      809.58     13.82 o 
   3   0   8      642.51      673.94     14.30 o 
   4   0   8     4054.66     3984.79     49.68 o 
   5   0   8     1009.17      947.46     19.67 o 
   6   0   8      256.72      248.75      8.63 o 
   7   0   8      701.85      716.76     16.98 o 
   8   0   8       85.33       94.12      5.25 o 
 -11   1   8        1.19        5.64      1.38 o 
 -10   1   8        8.91       13.30      1.68 o 
  -9   1   8        1.28        4.59      1.12 o 
  -8   1   8       93.44       91.28      3.20 o 
  -7   1   8        2.82       13.08      1.37 o 
  -6   1   8     1313.32     1304.00     14.96 o 
  -5   1   8       11.34       14.27      1.49 o 
  -4   1   8       69.59       69.89      2.85 o 
  -3   1   8      365.17      367.73      7.18 o 
  -2   1   8      109.65      114.76      4.16 o 
  -1   1   8        4.37        6.40      1.01 o 
   0   1   8       42.53       38.56      1.90 o 
   1   1   8       98.06      108.89      2.90 o 
   2   1   8       83.98       86.41      2.56 o 
   3   1   8        0.07        0.28      0.81 o 
   4   1   8      166.92      169.54      4.18 o 
   5   1   8      244.41      248.87      5.32 o 
   6   1   8        0.89        2.68      0.74 o 
   7   1   8       84.68       88.67      3.54 o 
   8   1   8      127.99      127.48      4.42 o 
 -10   2   8      371.30      338.82      8.14 o 
  -9   2   8      470.39      462.57      8.50 o 
  -8   2   8      102.28      121.45      4.14 o 
  -7   2   8      400.88      381.36      8.09 o 
  -6   2   8      229.07      228.70      6.09 o 
  -5   2   8      412.12      424.14      6.92 o 
  -4   2   8      948.11      888.78     11.55 o 
  -3   2   8      501.92      512.25      7.73 o 
  -2   2   8     1152.79     1147.93     13.56 o 
  -1   2   8     1167.49     1127.96     15.50 o 
   0   2   8      100.46      110.70      4.97 o 
   1   2   8      471.42      470.18      7.93 o 
   2   2   8      491.64      466.32      7.70 o 
   3   2   8      285.52      301.28      6.66 o 
   4   2   8      874.52      844.15     12.97 o 
   5   2   8       61.52       57.54      2.44 o 
   6   2   8      101.02      101.84      3.35 o 
   7   2   8      515.11      520.09      8.78 o 
  -9   3   8      138.15      122.44      5.15 o 
  -8   3   8       70.78       67.93      2.80 o 
  -7   3   8       24.69       30.32      1.88 o 
  -6   3   8      612.91      588.95      9.63 o 
  -5   3   8       14.22       23.58      2.76 o 
  -4   3   8       96.70      104.82      3.03 o 
  -3   3   8       34.34       29.48      1.53 o 
  -2   3   8       59.16       61.86      2.25 o 
  -1   3   8       39.76       39.17      1.87 o 
   0   3   8      176.58      173.54      3.80 o 
   1   3   8       12.41       13.76      1.47 o 
   2   3   8       72.52       73.40      3.16 o 
   3   3   8      127.09      122.51      4.15 o 
   4   3   8      208.94      216.42      6.49 o 
   5   3   8      360.40      370.05      8.21 o 
   6   3   8      226.83      240.15      6.29 o 
  -7   4   8       93.71       82.23      4.03 o 
  -6   4   8      240.22      236.05      7.08 o 
  -5   4   8      342.84      349.68      8.87 o 
  -4   4   8       99.09       77.43      3.81 o 
  -3   4   8      254.44      267.95      7.47 o 
  -2   4   8     1080.51     1038.65     16.80 o 
  -1   4   8        2.71       15.21      3.06 o 
   0   4   8      942.78      919.22     14.30 o 
   1   4   8       98.41       85.31      5.75 o 
   2   4   8       33.36       30.15      2.58 o 
   3   4   8      285.55      287.29      8.01 o 
  -9   1   9      544.66      500.86     11.04 o 
  -8   1   9      468.53      482.89     10.22 o 
  -7   1   9      608.53      595.90     10.10 o 
  -6   1   9     1251.19     1241.90     16.67 o 
  -5   1   9       88.25      107.60      3.81 o 
  -4   1   9     1631.40     1625.62     24.13 o 
  -3   1   9      746.16      783.90     12.50 o 
  -2   1   9      714.06      690.91     11.34 o 
  -1   1   9     1320.46     1332.51     17.94 o 
   0   1   9       90.37      100.81      3.68 o 
   1   1   9      197.08      203.07      4.83 o 
   2   1   9      601.05      612.50     10.52 o 
   3   1   9       40.98       49.22      2.07 o 
   4   1   9      804.49      797.82     11.37 o 
   5   1   9      849.27      824.06     12.78 o 
  -8   2   9       45.65       45.37      2.67 o 
  -7   2   9      210.95      207.25      5.37 o 
  -6   2   9      288.13      315.95      7.09 o 
  -5   2   9        3.43        5.07      1.84 o 
  -4   2   9        0.01        1.50      0.46 o 
  -3   2   9       71.53       74.34      2.64 o 
  -2   2   9        2.40        1.93      0.81 o 
  -1   2   9       43.49       46.48      2.44 o 
   0   2   9      424.33      415.78      8.36 o 
   1   2   9      260.36      279.43      6.63 o 
   2   2   9      242.20      241.69      6.18 o 
   3   2   9        3.78        3.11      0.79 o 
   4   2   9      351.56      344.51      7.68 o 
  -6   3   9       62.77       60.81      4.18 o 
  -5   3   9      421.65      481.31      8.77 o 
  -4   3   9       15.23       28.57      2.52 o 
  -3   3   9       66.00       68.91      2.53 o 
  -2   3   9      209.50      215.08      5.43 o 
  -1   3   9      257.67      225.10      4.80 o 
   0   3   9      381.21      383.42      6.58 o 
   1   3   9      394.03      389.12      9.56 o 
   2   3   9       40.80       33.04      2.55 o 
  -6   0  10      749.13      779.55     18.25 o 
  -5   0  10       17.31       23.56      2.88 o 
  -4   0  10      189.82      201.13      8.07 o 
  -3   0  10      622.30      662.08     16.42 o 
  -2   0  10      221.73      227.27      8.58 o 
  -1   0  10      886.31      840.81     23.95 o 
   0   0  10      473.58      499.10     13.73 o 
   1   0  10       22.68       27.13      3.67 o 
   2   0  10     1292.01     1338.86     21.61 o 
  -6   1  10        2.23        7.69      1.89 o 
  -5   1  10       90.84       97.40      3.24 o 
  -4   1  10      331.63      350.55      7.87 o 
  -3   1  10       22.47       34.11      2.21 o 
  -2   1  10      263.09      268.22      6.75 o 
  -1   1  10       51.79       49.94      2.67 o 
   0   1  10        0.28        3.28      0.77 o 
   1   1  10      154.65      166.72      4.60 o 
  -3   2  10      313.96      322.28      6.41 o 
  -2   2  10      239.82      257.39      5.62 o 
  -1   2  10      210.34      197.57      4.79 o 
                                                 
